# Supplementary material for: Varying Cellular Immune Response against SARS-CoV-2 after the Booster Vaccination: A Cohort Study from Fukushima Vaccination Community Survey, Japan
Source: Vaccines (Basel). 2023 Apr 29;11(5):920. doi: 10.3390/vaccines11050920 (PMC10220831; doi:10.3390/vaccines11050920)
Supplement: Supplementary file 1 [file vaccines-11-00920-s001.zip]

Archive with 1 entries (1 files):
- vaccines-2352914-supplementary.pdf
